# Supplementary material for: Underlying Mechanisms of Brain Aging and Neurodegenerative Diseases as Potential Targets for Preventive or Therapeutic Strategies Using Phytochemicals
Source: Nutrients. 2023 Aug 4;15(15):3456. doi: 10.3390/nu15153456 (PMC10473240; doi:10.3390/nu15153456)
Supplement: Supplementary file 1 [file nutrients-15-03456-s001.zip]

Archive with 1 entries (1 files):
- nutrients-2510539-supplementary.pdf
